# Supplementary material for: Mechanism and therapeutic significance of ARV-110 combined with a PDGFR inhibitor for the induction of apoptosis in castration-resistant prostate cancer cells through the ROS/JNK pathway
Source: Cell Death Dis. 2026 Apr 10;17(1):463. doi: 10.1038/s41419-026-08718-w (PMC13181112; doi:10.1038/s41419-026-08718-w)
Supplement: Supplementary file 2 — Table S2 [file 41419_2026_8718_MOESM2_ESM.xlsx]

## Sheet: Sheet1
Table. S2 The list of candidate drugs
Cat	Candidate drug
S1004	Veliparib (ABT-888)
S1005	Axitinib
S1006	Saracatinib (AZD0530)
S1007	Roxadustat (FG-4592)
S1008	Selumetinib (AZD6244)
S1010	Nintedanib (BIBF 1120)
S1011	Afatinib (BIBW2992)
S1013	Bortezomib (PS-341)
S1014	Bosutinib (SKI-606)
S1017	Cediranib (AZD2171)
S1021	Dasatinib
S1022	Ridaforolimus (Deforolimus, MK-8669)
S1025	Gefitinib (ZD1839)
S1026	Imatinib Mesylate (STI571)
S1028	Lapatinib (GW-572016) Ditosylate
S1029	Lenalidomide (CC-5013)
S1030	Panobinostat (LBH589)
S1033	Nilotinib (AMN-107)
S1035	Pazopanib HCl (GW786034 HCl)
S1036	PD0325901
S1039	Rapamycin (Sirolimus)
S1040	Sorafenib Tosylate
S1042	Sunitinib Malate
S1044	Temsirolimus (CCI-779, NSC 683864)
S1047	Vorinostat (SAHA, MK0683)
S1053	Entinostat (MS-275)
S1055	Enzastaurin (LY317615)
S1060	Olaparib (AZD2281, Ku-0059436)
S1064	Masitinib (AB1010)
S1068	Crizotinib (PF-02341066)
S1078	MK-2206 2HCl
S1082	Vismodegib (GDC-0449)
S1084	Brivanib (BMS-540215)
S1085	Belinostat (PXD101)
S1089	Refametinib (RDEA119, Bay 86-9766)
S1090	Abexinostat (PCI-24781)
S1096	Quisinostat (JNJ-26481585) 2HCl
S1098	Rucaparib (AG-014699,PF-01367338) phosphate
S1107	Danusertib (PHA-739358)
S1117	Triciribine
S1119	Cabozantinib (XL184, BMS-907351)
S1120	Everolimus (RAD001)
S1122	Mocetinostat (MGCD0103)
S1137	Malotilate
S1138	Brivanib Alaninate (BMS-582664)
S1144	Ivacaftor (VX-770)
S1148	Docetaxel
S1150	Paclitaxel
S1153	Roscovitine (Seliciclib,CYC202)
S1156	Capecitabine
S1159	Ganetespib (STA-9090)
S1162	PA-824
S1163	Onalespib (AT13387)
S1164	Lenvatinib (E7080)
S1165	ABT-751 (E7010)
S1168	Valproic acid sodium salt (Sodium valproate)
S1174	Ostarine (GTx-024, MK-2866 )
S1176	Plinabulin (NPI-2358)
S1178	Regorafenib (BAY 73-4506)
S1181	ENMD-2076
S1183	Danoprevir (ITMN-191)
S1185	Ritonavir
S1188	Anastrozole
S1189	Aprepitant
S1190	Bicalutamide
S1191	Fulvestrant
S1192	Raltitrexed
S1193	Thalidomide
S1196	Exemestane
S1197	Finasteride
S1199	Cladribine
S1200	Decitabine
S1201	Dimesna
S1202	Dutasteride
S1204	Melatonin
S1206	Bisoprolol fumarate
S1207	Tivozanib (AV-951)
S1208	Doxorubicin (Adriamycin) HCl
S1209	Fluorouracil (5-Fluoracil, 5-FU)
S1210	Methotrexate
S1212	Bendamustine HCl
S1213	Nelarabine
S1214	Bleomycin sulfate
S1218	Clofarabine
S1221	Dacarbazine
S1222	Dexrazoxane HCl (ICRF-187, ADR-529)
S1223	Epirubicin HCl
S1225	Etoposide
S1227	Raloxifene HCl
S1229	Fludarabine Phosphate
S1230	Flavopiridol (Alvocidib)
S1231	Topotecan HCl
S1233	2-Methoxyestradiol (2-MeOE2)
S1235	Letrozole
S1237	Temozolomide
S1238	Tamoxifen
S1241	Vincristine sulfate
S1243	Agomelatine
S1245	Latrepirdine 2HCl
S1247	Leflunomide
S1250	Enzalutamide (MDV3100)
S1251	Dienogest
S1252	Entecavir Hydrate
S1255	Nepafenac
S1256	Rufinamide
S1257	Posaconazole
S1258	Prasugrel
S1259	Ramelteon
S1260	Cinacalcet HCl
S1261	Celecoxib
S1267	Vemurafenib (PLX4032, RG7204)
S1271	Acarbose
S1276	Adapalene
S1278	Altretamine
S1280	Amisulpride
S1281	Aniracetam
S1282	Artemisinin
S1283	Asenapine maleate
S1284	Benazepril HCl
S1286	Budesonide
S1287	Bumetanide
S1289	Carmofur
S1291	Cetirizine DiHCl
S1293	Cilnidipine
S1294	Cilostazol
S1299	Floxuridine
S1300	Tegafur (FT-207, NSC 148958)
S1302	Ifosfamide
S1304	Megestrol Acetate
S1305	Mercaptopurine (6-MP)
S1312	Streptozotocin (STZ)
S1319	Costunolide
S1322	Dexamethasone (DHAP)
S1324	Doxazosin Mesylate
S1326	Edaravone
S1328	Etodolac
S1329	Etomidate
S1330	Felbamate
S1331	Fluconazole
S1332	Flumazenil
S1333	Fluoxetine HCl
S1334	Flupirtine maleate
S1336	Fluvoxamine maleate
S1340	Gatifloxacin
S1342	Genistein
S1344	Glimepiride
S1351	Ivermectin
S1354	Lansoprazole
S1356	Levetiracetam
S1357	Lidocaine
S1358	Loratadine
S1359	Losartan Potassium (DuP 753)
S1362	Rigosertib (ON-01910)
S1367	Amonafide
S1368	Acitretin
S1373	Daptomycin
S1374	Doripenem Hydrate
S1376	Gestodene
S1377	Drospirenone
S1378	Ruxolitinib (INCB018424)
S1379	Isotretinoin
S1380	Lopinavir
S1381	Meropenem
S1382	Mianserin HCl
S1385	Mosapride Citrate
S1386	Nafamostat Mesylate
S1387	Naftopidil DiHCl
S1389	Omeprazole
S1390	Ondansetron HCl
S1391	Oxcarbazepine
S1393	Pirarubicin
S1394	Pizotifen Malate
S1396	Resveratrol
S1397	Rocuronium Bromide
S1398	Stavudine (d4T)
S1400	Tenofovir Disoproxil Fumarate
S1401	Tenofovir
S1403	Tigecycline
S1404	Trilostane
S1405	Vecuronium Bromide
S1407	Bimatoprost
S1408	Linezolid
S1409	Alfuzosin HCl
S1415	Clopidogrel
S1425	Ranolazine 2HCl
S1426	Repaglinide
S1430	Rolipram
S1431	Sildenafil Citrate
S1432	Sumatriptan Succinate
S1435	Tamsulosin hydrochloride
S1436	Tianeptine sodium
S1437	Tizanidine HCl
S1438	Topiramate
S1439	Tranilast
S1441	Venlafaxine HCl
S1442	Voriconazole
S1443	Zileuton
S1444	Ziprasidone HCl
S1445	Zonisamide
S1453	Tipifarnib
S1456	Zibotentan (ZD4054)
S1457	Atazanavir Sulfate
S1458	VX-745
S1465	Moxifloxacin HCl
S1466	Calcitriol
S1467	Doxercalciferol
S1468	Alfacalcidol
S1472	Safinamide Mesylate
S1482	Daclatasvir (BMS-790052)
S1483	Iloperidone
S1485	HMN-214
S1488	Naratriptan HCl
S1490	Ponatinib (AP24534)
S1491	Fludarabine
S1497	Pralatrexate
S1499	Cefaclor
S1500	Betamethasone
S1501	Mycophenolate Mofetil
S1504	Dyphylline
S1505	Aztreonam
S1508	Alprostadil
S1511	Lactulose
S1512	Tadalafil
S1514	Cyclosporine
S1515	Pracinostat (SB939)
S1517	Natamycin
S1524	AT7519
S1525	Adavosertib （MK-1775）
S1526	Quizartinib (AC220)
S1533	R406 (free base)
S1538	Telaprevir (VX-950)
S1540	Saxagliptin
S1547	Febuxostat
S1548	Dapagliflozin
S1549	Nebivolol HCl
S1550	Pimobendan
S1553	ABT-492(Delafloxacin, RX-3341, WQ-3034)
S1561	BMS-777607
S1565	VX-809 (Lumacaftor)
S1567	Pomalidomide
S1569	Tazarotene
S1573	Fasudil (HA-1077) HCl
S1576	Sulfasalazine
S1578	Candesartan
S1591	Bestatin
S1593	Apixaban
S1601	Reserpine
S1603	Furosemide
S1604	Olmesartan Medoxomil
S1605	Cefdinir
S1606	Clotrimazole
S1607	Rizatriptan Benzoate
S1608	Pyridostigmine Bromide
S1609	Methimazole
S1610	Metolazone
S1611	Cefoperazone
S1613	Silodosin
S1614	Riluzole
S1618	Sulfameter
S1619	Prilocaine
S1620	Darunavir Ethanolate
S1622	Prednisone
S1623	Acetylcysteine
S1625	Ethinyl Estradiol
S1626	Naproxen Sodium
S1627	Nitazoxanide
S1628	Triamcinolone Acetonide
S1629	Orlistat
S1630	Allopurinol
S1631	Allopurinol Sodium
S1633	Zafirlukast
S1635	Erythromycin
S1636	Amphotericin B
S1638	Ibuprofen
S1639	Amprenavir
S1640	Albendazole
S1641	Chlorothiazide
S1643	Ursodiol
S1644	Nitrofural
S1645	Ketoprofen
S1646	Ketorolac
S1647	Adenosine
S1649	Zolmitriptan
S1651	Telbivudine
S1652	Monobenzone
S1653	Tretinoin
S1654	Phenylbutazone
S1655	Ezetimibe
S1657	Enalaprilat Dihydrate
S1658	Dofetilide
S1662	Isradipine
S1665	Estrone
S1666	Flucytosine
S1667	Trichlormethiazide
S1669	Loteprednol etabonate
S1672	Aminoglutethimide
S1673	Aminophylline
S1675	Lubiprostone
S1676	Amorolfine HCl
S1677	Chloramphenicol
S1679	Flurbiprofen
S1680	Disulfiram
S1681	Mesalamine
S1683	Ipratropium Bromide
S1685	Sulfanilamide
S1688	Betamethasone Dipropionate
S1689	Meprednisone
S1690	Betamethasone Valerate
S1691	Praziquantel
S1692	Busulfan
S1693	Carbamazepine
S1696	Hydrocortisone
S1701	Desonide
S1702	Didanosine
S1703	Divalproex Sodium
S1704	Emtricitabine
S1705	Progesterone
S1706	Lamivudine
S1709	Estradiol
S1712	Deferasirox
S1713	Piroxicam
S1714	Gemcitabine
S1715	Glipizide
S1716	Glyburide (Glibenclamide)
S1717	Fomepizole
S1718	Adefovir Dipivoxil
S1719	Zalcitabine
S1721	Azathioprine
S1723	Indomethacin
S1725	Terbinafine
S1727	Levonorgestrel
S1729	Gemfibrozil
S1730	Indapamide
S1732	Mitotane
S1733	Methylprednisolone
S1734	Meloxicam
S1735	Mesna
S1736	Methocarbamol
S1737	Prednisolone
S1738	Telmisartan
S1739	Thiabendazole
S1740	Guaifenesin
S1741	Rifabutin
S1742	Nevirapine
S1743	NEXIUM (esomeprazole magnesium)
S1744	Nicotinic Acid
S1747	Nimodipine
S1748	Nisoldipine
S1750	Octocrylene
S1754	Oxybutynin
S1756	Enoxacin
S1759	Pitavastatin Calcium
S1760	Rifapentine
S1761	Suprofen
S1762	Pyrazinamide
S1763	Quetiapine Fumarate
S1764	Rifampin
S1768	Cefditoren Pivoxil
S1770	Sulfadiazine
S1771	Chlorprothixene
S1773	Oxytetracycline (Terramycin)
S1774	Thioguanine
S1775	Thiotepa
S1776	Toremifene Citrate
S1777	Ethionamide
S1778	Trifluridine
S1782	Azacitidine
S1784	Vidarabine
S1786	Verteporfin
S1787	Teniposide
S1789	Tetrabenazine (Xenazine)
S1790	Rifaximin
S1791	Bacitracin Zinc
S1792	Simvastatin
S1793	Ramipril
S1794	Fenofibrate
S1799	Ranolazine
S1801	Ranitidine Hydrochloride
S1805	Acetylcholine Chloride
S1806	Acipimox
S1807	Aciclovir
S1808	Nifedipine
S1811	Amiloride HCl
S1813	Amlodipine Besylate
S1816	Chlorpheniramine Maleate
S1820	Clofibrate
S1823	Fenoprofen Calcium
S1825	Erdosteine
S1827	Betaxolol HCl
S1828	Proparacaine HCl
S1829	Pranlukast
S1830	Oxfendazole
S1831	Carvedilol
S1832	Atracurium Besylate
S1833	Butoconazole nitrate
S1835	Azithromycin
S1836	Albendazole Oxide
S1839	Chloroxine
S1840	Lomustine
S1843	Chenodeoxycholic Acid
S1845	Cimetidine
S1847	Clemastine Fumarate
S1848	Curcumin
S1849	Daidzein
S1854	Bifonazole
S1855	Pefloxacin Mesylate
S1856	Metoprolol Tartrate
S1858	Dienestrol
S1859	Diethylstilbestrol
S1865	Diltiazem HCl
S1866	Diphenhydramine HCl
S1869	Dapoxetine HCl
S1876	Valaciclovir HCl
S1878	Ganciclovir
S1880	Roxatidine Acetate HCl
S1881	Protionamide
S1883	Idoxuridine
S1884	Sparfloxacin
S1885	Felodipine
S1888	Deflazacort
S1890	Nizatidine
S1891	Carbidopa
S1894	Valsartan
S1895	Dipyridamole
S1896	Hydroxyurea
S1897	Potassium Iodide
S1898	Tropisetron HCl
S1899	Nicotinamide (Vitamin B3)
S1902	Vitamin B12
S1903	Diclofenac Sodium
S1904	Avobenzone
S1905	Amlodipine
S1907	Metronidazole
S1908	Flutamide
S1909	Fluvastatin Sodium
S1910	Tioconazole
S1913	Tropicamide
S1914	Pregnenolone
S1915	Sulfamethoxazole
S1916	Sulfisoxazole
S1917	Crystal Violet
S1920	Haloperidol
S1921	Phenindione
S1928	Alibendol
S1933	Triamcinolone
S1934	Nystatin (Fungicidin)
S1937	Isoniazid
S1940	Levofloxacin
S1941	Enalapril Maleate
S1949	Menadione
S1950	Metformin HCl
S1952	Methoxsalen
S1956	Miconazole Nitrate
S1957	Sulfamethizole
S1958	Sulbactam
S1959	Tolfenamic Acid
S1960	Pranoprofen
S1962	Sulphadimethoxine
S1964	Rimantadine
S1965	Primidone
S1969	Nefiracetam
S1971	Nicorandil
S1972	Tamoxifen Citrate
S1973	Cyclocytidine HCl
S1974	Meglumine
S1975	Aripiprazole
S1978	Methscopolamine
S1979	Amiodarone HCl
S1983	Adenine HCl
S1987	Mometasone furoate
S1988	Propylthiouracil
S1990	Capsaicin(Vanilloid)
S1992	Fluticasone propionate
S1994	Lacidipine
S2001	Elvitegravir (GS-9137, JTK-303)
S2003	Maraviroc
S2005	Raltegravir (MK-0518)
S2006	Pyrimethamine
S2007	Sulindac
S2011	Pramipexole 2HCl Monohydrate
S2015	Suplatast Tosylate
S2016	Mirtazapine
S2017	Benidipine HCl
S2018	ENMD-2076 L-(+)-Tartaric acid
S2020	Formoterol Hemifumarate
S2021	Chlormezanone
S2024	Ketotifen Fumarate
S2025	Urapidil HCl
S2028	Diclazuril
S2029	Uridine
S2030	Flunarizine 2HCl
S2031	Fenticonazole Nitrate
S2032	Rebamipide
S2036	Aspartame
S2037	Candesartan Cilexetil
S2038	Phentolamine Mesylate
S2040	Nimesulide
S2041	Dyclonine HCl
S2042	Cyproterone Acetate
S2043	Memantine HCl
S2044	Cyproheptadine HCl
S2045	Doxifluridine
S2046	Pioglitazone HCl
S2051	Captopril
S2052	Oxytetracycline Dihydrate
S2053	Cytidine
S2054	Orphenadrine Citrate
S2055	Gimeracil
S2057	Cyclophosphamide Monohydrate
S2058	Tolnaftate
S2059	Terazosin HCl Dihydrate
S2060	Bromhexine HCl
S2061	Lovastatin
S2062	Tiopronin
S2064	Balofloxacin
S2065	Lafutidine
S2066	Moxonidine
S2067	Ozagrel HCl
S2069	Argatroban
S2071	Prulifloxacin (NM441, AF 3013)
S2072	Seratrodast(AA-2414, ABT-001)
S2075	Rosiglitazone HCl
S2077	Atorvastatin Calcium
S2078	Famotidine
S2079	Moexipril HCl
S2080	Clevidipine Butyrate
S2082	Adiphenine HCl
S2083	Procaterol HCl
S2084	Duloxetine HCl
S2085	Trimebutine
S2086	Ivabradine HCl
S2087	Rivastigmine Tartrate
S2090	Dexmedetomidine HCl
S2091	Betaxolol
S2092	Detomidine HCl
S2096	Almotriptan Malate
S2097	Ambrisentan
S2098	Bexarotene
S2099	Temocapril HCl
S2101	Gabexate Mesylate
S2102	Rasagiline Mesylate
S2103	Naltrexone HCl
S2104	Levosulpiride
S2105	Pantoprazole
S2108	Flunixin Meglumin
S2109	Imidapril HCl
S2111	Lapatinib
S2113	Cisatracurium Besylate
S2114	Dronedarone HCl
S2116	Conivaptan HCl
S2118	Ibutilide Fumarate
S2119	Probucol
S2120	Arbidol HCl
S2123	Dextrose
S2124	Xylose
S2125	Mestranol
S2126	Naftopidil
S2127	S- (+)-Rolipram
S2128	Bazedoxifene HCl
S2130	Atropine sulfate monohydrate
S2131	Roflumilast
S2151	Sonidegib (Erismodegib, NVP-LDE225)
S2154	Dabigatran Etexilate
S2159	Tebipenem Pivoxil
S2167	Bazedoxifene Acetate
S2169	Rosuvastatin Calcium
S2170	Givinostat (ITF2357)
S2173	Telotristat Etiprate (LX 1606 Hippurate)
S2177	Dichlorphenamide (Diclofenamide)
S2179	Gandotinib (LY2784544)
S2180	Ixazomib (MLN2238)
S2181	Ixazomib Citrate (MLN9708)
S2183	BGJ398 (NVP-BGJ398|Infigratinib)
S2188	Phenprocoumon
S2192	Sapitinib (AZD8931)
S2194	R406
S2199	Aliskiren Hemifumarate
S2208	Formestane
S2217	Irinotecan HCl Trihydrate
S2219	Momelotinib (CYT387)
S2226	Idelalisib (CAL-101, GS-1101)
S2229	Eltrombopag Olamine
S2230	Galunisertib (LY2157299)
S2231	Telatinib
S2233	Esomeprazole sodium
S2235	Volasertib (BI 6727)
S2240	Fesoterodine Fumarate
S2246	Abiraterone Acetate
S2247	Buparlisib (BKM120, NVP-BKM120)
S2248	Silmitasertib (CX-4945)
S2250	(-)-Epigallocatechin Gallate
S2256	4-Methylumbelliferone (4-MU)
S2258	Esculin
S2260	Amygdalin
S2261	Andrographolide
S2262	Apigenin
S2263	Arbutin
S2264	Artemether
S2265	Artesunate
S2266	Asiatic Acid
S2268	Baicalein
S2269	Baicalin
S2270	Bergenin
S2271	Berberine chloride
S2277	Caffeic Acid
S2280	Chlorogenic Acid
S2282	Cinchonidine
S2283	Cinchonine(LA40221)
S2284	Colchicine
S2286	Cyclosporin A
S2287	Cytisine
S2289	Daidzin
S2290	Dihydroartemisinin (DHA)
S2293	DL-Carnitine HCl
S2295	Emodin
S2296	Enoxolone
S2299	Formononetin
S2300	Ferulic Acid
S2302	Glycyrrhizin (Glycyrrhizic Acid)
S2303	gossypol-Acetic acid
S2304	Gramine
S2308	Hesperetin
S2309	Hesperidin
S2310	Honokiol
S2311	Hyodeoxycholic acid (HDCA)
S2314	Kaempferol
S2316	Kinetin
S2317	L-(+)-Rhamnose Monohydrate
S2318	Lappaconitine
S2320	Luteolin
S2321	Magnolol
S2322	(+)-Matrine
S2323	Methyl-Hesperidin
S2325	Morin Hydrate
S2328	Nalidixic acid
S2329	Naringin
S2331	Neohesperidin Dihydrochalcone (Nhdc)
S2332	Neohesperidin
S2334	Oleanolic Acid
S2336	Orotic acid (6-Carboxyuracil)
S2337	Osthole
S2338	Oxymatrine
S2339	Paeonol
S2341	(-)-Parthenolide
S2344	Piperine
S2346	Puerarin
S2347	Quercetin Dihydrate
S2348	Rotenone (Barbasco)
S2349	Rutaecarpine
S2350	Rutin
S2351	Salicin
S2354	Sclareol
S2357	Silibinin
S2358	Silymarin
S2359	Sinomenine
S2362	Synephrine
S2364	Tanshinone I
S2365	Tanshinone IIA
S2366	Taxifolin (Dihydroquercetin)
S2369	Troxerutin
S2370	Ursolic Acid
S2373	Yohimbine HCl
S2374	5-hydroxytryptophan (5-HTP)
S2375	Aloin
S2376	Ammonium Glycyrrhizinate
S2378	Butylscopolamine Bromide
S2379	Dioscin
S2380	Diosmetin
S2381	D-Mannitol
S2382	Evodiamine
S2383	Gastrodin
S2384	Hematoxylin
S2386	Indirubin
S2387	Lappaconite HBr
S2388	L-carnitine
S2389	Naringin Dihydrochalcone
S2390	Polydatin
S2391	Quercetin
S2393	Sorbitol
S2396	Salidroside
S2397	Palmatine chloride
S2401	Sodium Danshensu
S2403	Tetrandrine
S2410	Paeoniflorin
S2411	Geniposide
S2422	Ipriflavone (Osteofix)
S2423	(S)-10-Hydroxycamptothecin
S2437	Rotundine
S2438	Synephrine HCl
S2439	Guanosine
S2442	Inosine
S2443	Tolbutamide
S2446	Levosimendan
S2450	Equol
S2451	Amantadine HCl
S2452	Amfebutamone (Bupropion) HCl
S2453	Benserazide HCl
S2454	Bupivacaine HCl
S2455	Bethanechol chloride
S2456	Chlorpromazine HCl
S2457	Clindamycin HCl
S2458	Clonidine HCl
S2459	Clozapine
S2460	Pramipexole
S2461	Domperidone
S2466	Estriol
S2467	Famciclovir
S2468	Fenbendazole
S2470	Fluocinolone Acetonide
S2471	Gallamine Triethiodide
S2473	Hexestrol
S2475	Imatinib (STI571)
S2479	Lincomycin HCl
S2480	Loperamide HCl
S2481	Manidipine
S2482	Manidipine 2HCl
S2484	Milrinone
S2485	Mitoxantrone 2HCl
S2486	Moroxydine HCl
S2487	Mycophenolic acid
S2489	Nateglinide
S2491	Nitrendipine
S2492	Novobiocin Sodium
S2493	Olanzapine
S2494	Olopatadine HCl
S2496	Ozagrel
S2497	Pancuronium dibromide
S2499	Phenoxybenzamine HCl
S2500	Propafenone HCl
S2501	Pyrantel Pamoate
S2502	Quinine HCl Dihydrate
S2503	Racecadotril
S2504	Ribavirin
S2505	Rosiglitazone maleate
S2506	Roxithromycin
S2508	Scopolamine HBr
S2509	Sotalol HCl
S2510	Spectinomycin 2HCl
S2511	Sulfadoxine
S2512	Tenoxicam
S2515	Vardenafil HCl Trihydrate
S2516	Xylazine HCl
S2517	Maprotiline HCl
S2519	Naphazoline HCl
S2521	Epinephrine bitartrate
S2524	Phenytoin Sodium
S2525	Phenytoin
S2528	Ciclopirox
S2529	Dopamine HCl
S2533	Ritodrine HCl
S2534	Isoconazole nitrate
S2535	Econazole nitrate
S2536	Miconazole
S2537	Secnidazole
S2541	Clomipramine HCl
S2542	Phenformin HCl
S2543	Ceftiofur HCl
S2547	Tiotropium Bromide hydrate
S2549	Trospium chloride
S2550	Tolterodine tartrate
S2551	Sulbactam sodium
S2552	Azelastine HCl
S2553	5-Aminolevulinic acid HCl
S2554	Daphnetin
S2555	Clarithromycin
S2556	Rosiglitazone
S2557	Terbinafine HCl
S2559	Cortisone acetate
S2561	Clomifene citrate
S2564	Cloxacillin Sodium
S2565	Amoxicillin Sodium
S2566	Isoprenaline HCl
S2567	Medroxyprogesterone acetate
S2569	Phenylephrine HCl
S2570	Prednisolone Acetate
S2573	Tetracaine HCl
S2574	Tetracycline HCl
S2576	Xylometazoline HCl
S2577	Phenacetin
S2579	Zidovudine
S2581	Quinapril HCl
S2583	Thiamphenicol
S2584	Clobetasol propionate
S2585	Brompheniramine hydrogen maleate
S2586	Dimethyl Fumarate
S2589	Miglitol
S2590	Pioglitazone
S2593	Tolvaptan
S2594	Pramiracetam
S2596	Clindamycin palmitate HCl
S2599	L-Thyroxine
S2601	Gliclazide
S2602	Acemetacin
S2603	Tioxolone
S2604	Dehydroepiandrosterone (DHEA)
S2605	Idebenone
S2606	Mifepristone
S2607	Buflomedil HCl
S2608	Fluocinonide
S2609	Inulin
S2610	Lonidamine
S2611	Ethisterone
S2613	Clorsulon
S2614	Arecoline HBr
S2615	Noradrenaline bitartrate monohydrate
S2623	Omecamtiv mecarbil (CK-1827452)
S2625	Fostamatinib (R788)
S2634	Rebastinib (DCC-2036)
S2656	PF-04929113 (SNX-5422)
S2659	5-hydroxymethyl Tolterodine
S2664	Clinofibrate
S2665	Ciprofibrate
S2667	Dolutegravir (GSK1349572)
S2673	Trametinib (GSK1120212)
S2679	Flavopiridol HCl
S2680	Ibrutinib (PCI-32765)
S2693	Resminostat
S2700	KX2-391
S2721	Nilvadipine
S2727	Dacomitinib (PF299804, PF299)
S2730	Crenolanib (CP-868596)
S2736	Fedratinib (SAR302503, TG101348)
S2740	GSK1070916
S2741	Niraparib (MK-4827)
S2751	Milciclib (PHA-848125)
S2754	AT406 (SM-406)
S2755	Varlitinib
S2757	Evofosfamide (TH-302)
S2759	CUDC-907
S2760	Canagliflozin
S2762	Alectinib (CH5424802)
S2765	MK-2048
S2768	Dinaciclib (SCH727965)
S2772	Dalcetrapib (JTT-705, RO4607381)
S2776	CPI-613
S2787	Laquinimod
S2789	Tofacitinib (CP-690550,Tasocitinib)
S2790	Istradefylline
S2791	Sotrastaurin
S2792	Torcetrapib
S2794	Sofosbuvir (PSI-7977, GS-7977)
S2796	WP1066
S2797	Lonafarnib
S2801	AZD4547
S2807	Dabrafenib (GSK2118436)
S2808	Ipatasertib (GDC-0068)
S2809	MPEP
S2811	Sapanisertib (INK 128, MLN0128)
S2812	AT101
S2814	Alpelisib (BYL719)
S2822	OC000459
S2823	Tideglusib
S2830	Clindamycin
S2832	Epiandrosterone
S2840	Apalutamide?(ARN-509)
S2851	Baricitinib (LY3009104, INCB028050)
S2853	Carfilzomib (PR-171)
S2868	Alogliptin（SYK-322）benzoate
S2872	GW5074
S2874	Camostat Mesilate
S2875	Prucalopride
S2883	4-Aminohippuric Acid
S2884	Acesulfame Potassium
S2900	Cobicistat (GS-9350)
S2902	S-Ruxolitinib (INCB018424)
S2903	Lumiracoxib
S2907	Pirfenidone
S2914	Dapivirine (TMC120)
S2922	Icotinib
S3000	Carbazochrome sodium sulfonate (AC-17)
S3001	Clevudine
S3002	Rivaroxaban
S3003	Prostaglandin E2 (PGE2)
S3005	Paroxetine HCl
S3008	Zaltoprofen
S3012	Pazopanib
S3015	Amoxicillin
S3017	Aspirin
S3018	Niflumic acid
S3019	Ciclopirox ethanolamine
S3021	Rimonabant
S3022	Cabazitaxel
S3023	Bufexamac
S3024	Lamotrigine
S3027	Fenoprofen calcium hydrate
S3030	Niclosamide
S3031	Linagliptin
S3033	Vildagliptin (LAF-237)
S3035	Daunorubicin HCl
S3036	Pravastatin sodium
S3037	Bepotastine Besilate
S3038	Fosaprepitant dimeglumine salt
S3043	Rofecoxib
S3045	Cinepazide maleate
S3046	Azilsartan
S3047	Otilonium Bromide
S3051	Bosentan Hydrate
S3052	Rupatadine Fumarate
S3053	Azelnidipine
S3054	Alverine Citrate
S3057	Azilsartan Medoxomil
S3060	Medetomidine HCl
S3061	Epinephrine HCl
S3062	Diclofenac Potassium
S3063	Diclofenac Diethylamine
S3066	Naloxone HCl
S3067	Chlorhexidine?2HCl
S3070	Piracetam
S3071	Vanillin
S3074	Chlorthalidone
S3075	Dexmedetomidine
S3077	Tazobactam
S3078	Beclomethasone dipropionate
S3079	Atovaquone
S3080	Etravirine (TMC125)
S3081	Ulipristal Acetate (CDB 2914)
S3083	Indacaterol Maleate
S3100	2-Thiouracil
S3104	Moguisteine
S3105	Nadifloxacin
S3106	Pidotimod
S3113	Pyridoxine HCl
S3114	Vitamin C
S3116	Sulfathiazole
S3117	Oxybutynin chloride
S3120	Doxepin HCl
S3121	Ornidazole
S3124	Dexamethasone Acetate
S3129	Trimethoprim
S3130	Biotin (Vitamin B7)
S3132	Sulfamerazine
S3133	Sulfamethazine
S3137	Sodium salicylate
S3138	Methylthiouracil
S3140	Milnacipran HCl
S3144	Darifenacin HBr
S3147	Entacapone
S3149	Estradiol valerate
S3150	Articaine HCl
S3151	Gliquidone
S3153	levalbuterol tartrate
S3154	Butenafine HCl
S3155	Mepivacaine HCl
S3160	Ethynodiol diacetate
S3161	Sertaconazole nitrate
S3162	Tylosin tartrate
S3163	Benztropine mesylate
S3167	Altrenogest
S3170	Ampicillin sodium
S3172	Anagrelide HCl
S3173	Antipyrine
S3175	Atomoxetine HCl
S3176	Betahistine 2HCl
S3178	Brinzolamide
S3179	Carbenicillin disodium
S3180	Eletriptan HBr
S3181	Flumequine
S3183	Amitriptyline HCl
S3185	Adrenalone HCl
S3186	Azatadine dimaleate
S3188	(+,-)-Octopamine HCl
S3189	Ropinirole HCl
S3193	Ticarcillin sodium
S3195	Azlocillin sodium salt
S3199	Reboxetine mesylate
S3200	Triflusal
S3201	Trifluoperazine 2HCl
S3202	Catharanthine
S3204	Meptazinol HCl
S3207	Iopromide
S3208	Fexofenadine HCl
S3212	Moclobemide (Ro 111163)
S3604	Triptolide (PG490)
S3606	Fangchinoline
S3609	Berbamine (dihydrochloride)
S3611	(+)-Fangchinoline
S3612	Rosmarinic acid
S3615	Dehydrocostus Lactone
S3616	Asiaticoside
S3618	Acetylspiramycin (ASPM)
S3621	Pazufloxacin mesylate
S3622	Diammonium Glycyrrhizinate
S3623	Ceftibuten dihydrate
S3625	Tyramine
S3627	Tryptamine
S3635	Medroxyprogesterone
S3637	Cefpirome sulfate
S3638	Cefamandole nafate
S3639	Tacrine hydrochloride hydrate
S3640	Methoxyphenamine Hydrochloride
S3641	Osalmid
S3643	Amitraz
S3644	Sulfamonomethoxine
S3645	Kitasamycin
S3647	Mafenide Acetate
S3648	Amlexanox
S3654	Tauroursodeoxycholic Acid (TUDCA)
S3655	Cefepime Dihydrochloride Monohydrate
S3656	Piribedil
S3657	Promestriene
S3658	O6-Benzylguanine
S3659	Fludrocortisone acetate
S3663	Afloqualone
S3664	Flupenthixol dihydrochloride
S3666	Ilaprazole
S3668	Thymopentin
S3669	Carmustine
S3670	Cefsulodin sodium
S3671	Quinestrol
S3672	Cefonicid sodium
S3673	Sulfaphenazole
S3674	Levamlodipine
S3675	Umbelliferone
S3676	Carbendazim
S3677	Cinnamic acid
S3681	Vitamin E Acetate
S3684	Methacholine chloride
S3685	4-Biphenylacetic acid
S3687	Urea
S3689	Ethidium bromide
S3690	Pargyline hydrochloride
S3692	N-Ethylmaleimide (NEM)
S3693	2,6-Dihydroxypurine
S3694	Glucosamine hydrochloride
S3697	Mafenide hydrochloride
S3698	Nortriptyline hydrochloride
S3701	Benactyzine hydrochloride
S3703	Phenethyl alcohol
S3704	4-Methylbenzylidene camphor
S3705	Chlorobutanol
S3706	Sarpogrelate hydrochloride
S3707	Ethopabate
S3708	Sulfachloropyridazine
S3711	Carbasalate Calcium
S3713	Moxidectin
S3714	Lifitegrast
S3715	Boldenone Undecylenate
S3716	Flibanserin
S3717	Testosterone Enanthate
S3718	Leuprolide Acetate
S3719	Topiroxostat
S3720	Elafibranor
S3722	Isavuconazole
S3723	Ramosetron Hydrochloride
S3724	Velpatasvir
S3726	Selexipag
S3727	Vilanterol Trifenate
S3728	Grazoprevir
S3729	Iron sucrose
S3730	Metaxalone
S3731	Tipiracil hydrochloride
S3732	Avibactam sodium
S3733	Boceprevir
S3735	Umeclidinium bromide
S3738	Travoprost
S3739	Calcipotriene
S3741	Benznidazole
S3742	Cholic acid
S3745	Balsalazide disodium
S3746	Lumefantrine
S3747	Levothyroxine sodium
S3750	Sodium benzoate
S3751	Quinidine sulfate
S3754	4-Hydroxybenzoic acid
S3755	Betaine
S3756	Methyl salicylate
S3758	Sinomenine hydrochloride
S3759	Norcantharidin
S3763	Cinnamaldehyde
S3766	Tanshinone IIA sulfonate (sodium)
S3769	Palmatine
S3772	5-Hydroxymethylfurfural
S3773	Tyrosol
S3774	Dehydroandrographolide Succinate Potasium Salt
S3775	Ligustrazine hydrochloride
S3776	Sophoricoside
S3779	cis-Anethole
S3781	Ginkgolide C
S3783	Echinacoside
S3785	Notoginsenoside R1
S3788	Carvacrol
S3791	Succinic acid
S3794	Palmitic acid
S3797	Helicide
S3799	Gentisic acid
S3802	Trigonelline Hydrochloride
S3805	Stevioside
S3807	Dehydroandrographolide
S3809	Imperatorin
S3810	Scutellarin
S3811	Ginsenoside Re
S3817	Harmine hydrochloride
S3824	Quercitrin
S3835	Loganin
S3839	1-Deoxynojirimycin
S3842	Isoquercitrin
S3843	Madecassoside
S3846	Eupatilin
S3847	Panaxatriol
S3849	D-Galactose
S3850	Glucosamine sulfate
S3851	Camphor
S3853	Perillyl alcohol
S3854	Tetrahydropalmatine hydrochloride
S3856	Allantoin
S3858	Lawsone
S3866	Galanthamine
S3868	Harmine
S3870	D-Pinitol
S3872	Guaiacol
S3876	Indigo
S3881	Scopoletin
S3883	Protopine
S3885	Pyrogallol
S3887	L-Rhamnose monohydrate
S3889	Arteether
S3892	Isopsoralen
S3893	Bornyl acetate
S3895	Sophoridine
S3897	(-)-Arctigenin
S3898	Hydroxy Camptothecine
S3899	Hederagenin
S3901	Astragaloside IV
S3905	Iso-Steviol
S3907	Bulleyaconi cine A
S3909	Catalpol
S3914	α-Hederin
S3919	Hederacoside C
S3921	Lathyrol
S3923	Ginsenoside Rg1
S3924	Ginsenoside Rb1
S3925	(-)-Epicatechin gallate
S3926	Forsythin
S3927	Swertiamarin
S3930	Liquiritin
S3935	Nonivamide
S3944	Valproic acid
S3945	L-Cycloserine
S3946	Mesterolone
S3950	Maltitol
S3951	Tannic acid
S3956	Tetramethylpyrazine
S3957	Gamma-Oryzanol
S3959	(+)-Borneol
S3965	Vanillyl Butyl Ether
S3966	Nifuratel
S3967	Flavone
S3968	Histamine
S3969	Veratric acid
S3970	Vindoline
S3971	Fusidine
S3972	Lobeline hydrochloride
S3974	(+)-Catechin hydrate
S3975	Protocatechuic acid
S3977	(-)-Borneol
S3979	Zinc Undecylenate
S3980	Pyridoxine
S3982	Batyl alcohol
S3983	Caryophyllene oxide
S3984	Nordihydroguaiaretic acid (NDGA)
S3985	Methyl 4-hydroxybenzoate
S3986	L(+)-Arabinose
S3987	L-Tryptophan
S3992	D-(+)-Trehalose dihydrate
S3995	Guaiazulene
S3996	Thioctic acid
S3997	Oxaceprol
S3998	(+)-α-Lipoic acid
S4000	Pergolide Mesylate
S4001	Cabozantinib malate (XL184)
S4002	Sitagliptin phosphate monohydrate
S4003	Lithocholic acid
S4004	Ethambutol 2HCl
S4007	Pentamidine isethionate
S4009	Mirabegron
S4010	Acebutolol HCl
S4011	Ampiroxicam
S4012	Desloratadine
S4014	Hyoscyamine
S4017	Allylthiourea
S4018	Sennoside B
S4019	Avanafil
S4020	Sodium Picosulfate
S4021	Tolcapone
S4022	Probenecid
S4023	Procaine HCl
S4024	Homatropine Methylbromide
S4025	Homatropine Bromide
S4026	Hydroxyzine 2HCl
S4031	Aclidinium Bromide
S4034	Diphemanil Methylsulfate
S4035	Vitamin D2
S4037	Doxapram HCl
S4038	Dibucaine HCl
S4039	Methazolamide
S4040	Norethindrone
S4041	Olsalazine Sodium
S4042	Nafcillin Sodium
S4043	Tetrahydrozoline HCl
S4044	Toltrazuril
S4045	Pheniramine Maleate
S4046	Estradiol Cypionate
S4047	Bisacodyl
S4048	Carbimazole
S4049	Valdecoxib
S4050	Valganciclovir HCl
S4051	Nabumetone
S4053	Sertraline HCl
S4054	Spironolactone
S4056	Retapamulin
S4057	Methyclothiazide
S4058	Ropivacaine HCl
S4059	Sodium Nitroprusside Dihydrate
S4060	Erythromycin Ethylsuccinate
S4061	Levobupivacaine HCl
S4062	Ronidazole
S4063	cholecalciferol (Vitamin D3)
S4064	Escitalopram Oxalate
S4065	Guanabenz Acetate
S4068	Tinidazole
S4070	Guanidine HCl
S4071	Griseofulvin
S4072	Decamethonium Bromide
S4073	Sodium 4-Aminosalicylate
S4075	Zinc Pyrithione
S4076	Propranolol HCl
S4077	Mequinol
S4078	Mefenamic Acid
S4079	Ticagrelor
S4080	Triamterene
S4081	Sulfacetamide Sodium
S4082	Spiramycin
S4083	Vitamin A Acetate
S4084	Lomerizine 2HCl
S4085	Levobetaxolol HCl
S4086	Loxapine Succinate
S4088	Flumethasone
S4089	Halobetasol Propionate
S4090	Fenspiride HCl
S4091	Ifenprodil Tartrate
S4092	Pramoxine HCl
S4095	Difluprednate
S4096	Droperidol
S4098	Halcinonide
S4099	Dexlansoprazole
S4100	Esmolol HCl
S4101	Voglibose
S4102	Eprosartan Mesylate
S4104	Diminazene Aceturate
S4105	Closantel Sodium
S4106	Closantel
S4107	Clofazimine
S4110	Estradiol Benzoate
S4111	Dicloxacillin Sodium
S4112	Desvenlafaxine Succinate
S4113	Desvenlafaxine
S4114	Triclabendazole
S4118	Histamine 2HCl
S4119	Pefloxacin Mesylate Dihydrate
S4120	Sulconazole Nitrate
S4122	Tilmicosin
S4123	Timolol Maleate
S4124	Tolazoline HCl
S4125	Sodium Phenylbutyrate
S4128	Troxipide
S4131	Levodropropizine
S4135	Clorprenaline HCl
S4136	Carprofen
S4138	Dropropizine
S4139	Cyclizine 2HCl
S4141	Dinitolmide
S4143	Pentoxyverine Citrate
S4147	Azithromycin Dihydrate
S4148	Ampicillin Trihydrate
S4149	Amfenac Sodium Monohydrate
S4151	Penfluridol
S4152	Ethamsylate
S4155	Chlorzoxazone
S4159	Bezafibrate
S4160	Penicillin G Sodium
S4161	Benzoic Acid
S4162	Benzethonium Chloride
S4163	Doxycycline Hyclate
S4164	Doxofylline
S4165	Benzydamine HCl
S4166	Chlorpropamide
S4167	Cyromazine
S4169	Teriflunomide
S4170	Coumarin
S4171	Choline Chloride
S4172	Cetylpyridinium Chloride
S4173	1-Hexadecanol
S4175	Sulfaguanidine
S4176	Trometamol
S4177	Uracil
S4178	Climbazole
S4179	Mezlocillin Sodium
S4181	Nicardipine HCl
S4182	Nifuroxazide
S4184	Penciclovir
S4185	Tiratricol
S4186	Domiphen Bromide
S4187	Salicylanilide
S4188	Sasapyrine
S4189	Cyclandelate
S4190	Cinchophen
S4191	Betamipron
S4192	Chlorquinaldol
S4195	Broxyquinoline
S4196	Ethacridine lactate monohydrate
S4197	Bemegride
S4200	Tolperisone HCl
S4201	Florfenicol
S4202	Verapamil HCl
S4203	Furaltadone HCl
S4204	Isosorbide
S4206	Cysteamine HCl
S4207	Clofibric Acid
S4208	Chromocarb
S4210	Benzocaine
S4211	Montelukast Sodium
S4213	Dirithromycin
S4214	Sucralose
S4216	Valnemulin HCl
S4217	Liothyronine Sodium
S4219	Azaperone
S4221	Benzbromarone
S4222	Piperacillin Sodium
S4223	Mevastatin
S4224	Erythritol
S4225	Mexiletine HCl
S4227	Fidaxomicin
S4228	Fluorometholone Acetate
S4229	Oxybuprocaine HCl
S4230	Oxaprozin
S4231	Pilocarpine HCl
S4235	Phenazopyridine HCl
S4237	Primaquine Diphosphate
S4238	Cepharanthine
S4239	Bergapten
S4240	Doxylamine Succinate
S4242	Cetrimonium Bromide (CTAB)
S4243	Deoxycorticosterone acetate
S4244	Serotonin HCl
S4246	Tranylcypromine (2-PCPA) HCl
S4247	Prucalopride Succinate
S4248	Bromfenac Sodium
S4249	Flopropione
S4250	Sulfamethoxypyridazine
S4252	Mechlorethamine HCl
S4253	Epinastine HCl
S4255	Quinacrine 2HCl
S4256	Buspirone HCl
S4257	Alizapride HCl
S4258	Luliconazole
S4259	Vilazodone HCl
S4260	Tamibarotene
S4263	Efaproxiral Sodium
S4264	Etofibrate
S4265	Nicaraven
S4266	Brimonidine Tartrate
S4267	Diacerein
S4268	Flufenamic acid
S4269	Vinorelbine Tartrate
S4270	Oxiracetam
S4274	Rotigotine
S4277	Bambuterol HCl
S4278	Carteolol HCl
S4279	Demeclocycline HCl
S4280	Meclofenoxate (Centrophenoxine) HCl
S4281	Tasimelteon
S4282	Nelfinavir Mesylate
S4283	Cyclobenzaprine HCl
S4284	Chloroprocaine HCl
S4285	Ospemifene
S4286	Anidulafungin (LY303366)
S4288	Chloroambucil
S4289	Metoclopramide HCl
S4291	Labetalol HCl
S4292	Diphenidol HCl
S4293	Promethazine HCl
S4294	Procainamide HCl
S4295	Meclofenamate Sodium
S4296	Salmeterol Xinafoate
S4297	Mupirocin
S4299	Dicoumarol
S4301	(R)-(+)-Atenolol HCl
S4303	9-Aminoacridine
S4304	Anisindione
S4305	Anisotropine Methylbromide
S4307	Auranofin
S4308	Benzthiazide
S4309	Bromocriptine Mesylate
S4312	Carbadox
S4316	Clopamide
S4317	Clorgyline HCl
S4322	Disopyramide Phosphate
S4326	Ethoxzolamide
S4330	Isoetharine Mesylate
S4331	Meclocycline Sulfosalicylate
S4332	Medrysone
S4334	Mesoridazine Besylate
S4335	Metaproterenol Sulfate
S4336	Metaraminol Bitartrate
S4338	Methoxamine HCl
S4339	Meticrane
S4343	Oxethazaine
S4344	Oxprenolol HCl
S4345	Pentoxifylline
S4348	Piromidic Acid
S4349	Procyclidine HCl
S4351	Ractopamine HCl
S4353	Terfenadine
S4354	Thiostrepton
S4357	Tacrine HCl
S4358	Pimozide
S4361	Cinoxacin
S4362	Glafenine HCl
S4365	Phthalylsulfacetamide
S4366	Pinacidil
S4367	Suxibuzone
S4368	Carbenoxolone Sodium
S4373	Dicyclomine HCl
S4375	Mepenzolate Bromide
S4376	Aceclidine HCl
S4377	Imipramine HCl
S4381	Proadifen HCl
S4382	Pyrilamine Maleate
S4385	Fosfomycin Tromethamine
S4387	Bendroflumethiazide
S4388	Bentiromide
S4389	Bephenium Hydroxynaphthoate
S4391	Camylofin Chlorhydrate
S4393	Cephapirin Sodium
S4394	Clofoctol
S4396	Digoxigenin
S4397	Diperodon HCl
S4402	Oxeladin Citrate
S4404	Pasiniazid
S4406	Pindolol
S4415	Misoprostol
S4416	Trimipramine Maleate
S4420	Mefloquine HCl
S4502	Eltrombopag
S4503	Calcium D-Panthotenate
S4504	6-Mercaptopurine (6-MP) Monohydrate
S4505	Vinblastine sulfate
S4506	Acetazolamide
S4507	17-Hydroxyprogesterone
S4509	4-Aminoantipyrine
S4510	4-Aminobenzoic acid
S4512	Aceglutamide
S4514	Acetylleucine
S4515	Ademetionine disulfate tosylate
S4516	(+)-Camphor
S4517	Cefotaxime sodium
S4518	Chloroxylenol
S4520	2-Aminoheptane
S4521	DEET
S4522	Dehydroacetic acid
S4524	2-Ethoxybenzamide
S4525	Ethylparaben
S4526	Fenbufen
S4527	Fenofibric acid
S4528	Furazolidone
S4530	i-Inositol
S4532	Iopamidol
S4534	6-Acetamidohexanoic acid
S4535	Methylene Blue
S4536	Nitrofurantoin
S4538	Pantoprazole sodium
S4539	Salicylic acid
S4541	Triclosan
S4542	Trihexyphenidyl hydrochloride
S4543	Trimetazidine dihydrochloride
S4544	Urethane
S4546	Xylitol
S4547	8-Hydroxyquinoline
S4548	Aminoguanidine hydrochloride
S4550	Azelaic acid
S4552	Bithionol
S4553	Bronopol
S4556	Carzenide
S4558	Citiolone
S4559	Cloxiquine
S4561	Danthron
S4562	Dehydrocholic acid
S4563	Diatrizoic acid
S4564	Diethylcarbamazine citrate
S4565	Diiodohydroxyquinoline
S4566	DL-Panthenol
S4568	Ethylvanillin
S4569	Fluphenazine dihydrochloride
S4570	Halothane
S4571	Hexylresorcinol
S4576	Sulfabenzamide
S4577	Terpin hydrate
S4578	Tyloxapol
S4581	Triacetin
S4583	Butamben
S4584	Butylparaben
S4585	Succinylsulfathiazole
S4587	Pentylenetetrazol
S4588	Docusate Sodium
S4589	Amodiaquine dihydrochloride dihydrate
S4590	Dithranol
S4591	Nitroxoline
S4593	Chlormadinone acetate
S4594	Cephalothin
S4595	Cefazolin Sodium
S4596	Cefixime
S4597	Lercanidipine hydrochloride
S4599	Benzyl benzoate
S4600	Benzyl alcohol
S4601	Clioquinol
S4602	Acetohydroxamic acid
S4603	Gallic acid
S4604	Levofloxacin hydrate
S4607	2,2′-Dihydroxy-4-methoxybenzophenone
S4609	Diflunisal
S4610	Mebendazole
S4612	Dapson
S4618	Fenoldopam mesylate
S4619	Itopride hydrochloride
S4620	Cefuroxime sodium
S4622	3,4-Diaminopyridine
S4623	Methylbenactyzine Bromide
S4624	5,5-Dimethyloxazolidine-2,4-dione
S4625	Alcaftadine
S4626	Ethosuximide
S4628	(+/-)-Sulfinpyrazone
S4629	Chlorotrianisene
S4630	Diazoxide
S4631	Prochlorperazine dimaleate salt
S4633	Isosorbide Mononitrate
S4634	Sodium sulfadiazine
S4635	Cyproheptadine hydrochloride
S4636	Teneligliptin hydrobromide
S4637	Prasugrel Hydrochloride
S4638	Desogestrel
S4639	Brexpiprazole
S4640	Lesinurad
S4641	Tedizolid Phosphate
S4646	Ciclesonide
S4647	Cefmenoxime hydrochloride
S4648	Dantrolene sodium hemiheptahydrate
S4649	Atipamezole hydrochloride
S4650	Atipamezole
S4651	Etoricoxib
S4652	Sulisobenzone
S4655	Sulpiride
S4656	Parecoxib
S4657	Eslicarbazepine Acetate
S4658	Hydroquinidine
S4660	Glycopyrrolate
S4661	Tiagabine hydrochloride
S4662	Atazanavir
S4663	Fusidate Sodium
S4664	Molsidomine
S4665	Rebeprazole sodium
S4666	Sivelestat sodium tetrahydrate
S4667	Lidocaine hydrochloride
S4668	Procaine
S4669	Benzocaine hydrochloride
S4672	Dimenhydrinate
S4673	Etonogestrel
S4674	Hydroxyprogesterone caproate
S4676	Gluconolactone
S4678	Povidone iodine
S4679	Terazosin HCl
S4680	Protirelin
S4682	Loxoprofen
S4683	Sildenafil Mesylate
S4685	Efavirenz
S4686	Vitamin E
S4687	Rivastigmine
S4689	Deoxycholic acid
S4690	Escin
S4691	Oxybenzone
S4692	Succimer
S4693	Guanfacine Hydrochloride
S4695	D panthenol
S4696	CarbinoxaMine Maleate
S4697	Saxagliptin hydrate
S4698	Vitamin K1
S4699	Etretinate
S4701	2-Deoxy-D-glucose
S4706	Eugenol
S4707	Oleic Acid
S4709	Latanoprost
S4711	Esculetin
S4714	(-)-Menthol
S4716	Evans Blue
S4717	Isatin
S4718	Acetylcholine iodide
S4720	Cefotaxime
S4722	(+)-Catechin
S4723	(-)Epicatechin
S4725	Benzenesulfonamide
S4726	Lauric Acid
S4727	Cinnarizine
S4731	Perphenazine
S4733	Retigabine
S4734	Retigabine 2HCl
S4735	Salvianolic acid B
S4736	Trapidil
S4737	Psoralen
S4744	Anethole trithione
S4748	Ondansetron Hydrochloride Dihydrate
S4749	Citalopram HBr
S4750	Sulfacetamide sodium salt hydrate
S4751	Cisapride hydrate
S4752	Corticosterone
S4753	Ganoderic acid A
S4754	Betulin
S4757	Dihydrotestosterone(DHT)
S4759	p-Coumaric Acid
S4768	Melibiose
S4769	L-5-Hydroxytryptophan
S4772	alpha-Asarone
S4776	Harmaline
S4779	Menadiol Diacetate
S4783	Benzyl isothiocyanate
S4792	N-Acetylneuraminic acid
S4794	Drostanolone Propionate
S4795	Trenbolone acetate
S4796	Methandrostenolone
S4797	Nicergoline
S4803	Thymidine
S4812	Ceftizoxime
S4813	Cefuroxime axetil
S4815	L-Cysteine HCl
S4816	Diatrizoate sodium
S4817	Atenolol
S4819	Saccharin
S4820	Diastase
S4830	Maltose
S4831	Piperonyl butoxide
S4832	Tolmetin
S4833	Cefoxitin sodium
S4834	Propantheline bromide
S4835	Aceclofenac
S4836	Nilutamide
S4837	Ibudilast
S4838	Acotiamide hydrochloride
S4839	Mosapride
S4841	Laurocapram
S4843	Potassium acetate
S4844	Cefcapene Pivoxil Hydrochloride
S4845	Rabeprazole
S4846	Meropenem Trihydrate
S4847	Faropenem Sodium
S4848	Dalbavancin
S4849	Levocetirizine Dihydrochloride
S4850	Flucloxacillin sodium
S4851	Tafluprost
S4852	Gadopentetate Dimeglumine
S4853	Ecabet sodium
S4854	Bedaquiline fumarate
S4856	Iproniazid
S4859	TriacetonaMine
S4860	Indole-3-carboxylic acid
S4862	Squalene
S4865	Cefetamet pivoxil hydrochloride
S4866	Nicarbazin
S4867	Propacetamol hydrochloride
S4868	Xanthinol Nicotinate
S4869	Sulfamethoxazole sodium
S4870	Cefodizime Sodium
S4871	Pyridoxal 5-phosphate monohydrate
S4874	Cefazedone
S4875	Cephapirin Benzathine
S4876	Robenidine Hydrochoride
S4877	Eperisone hydrochloride
S4878	Neticonazole Hydrochloride
S4880	Cefathiamidine
S4881	Calcium Dobesilate
S4883	Lynestrenol
S4885	Taurolidine
S4886	Menbutone
S4887	Nikethamide
S4889	Perospirone hydrochloride
S4890	Bifendate
S4893	Cytosine
S4896	Elagolix Sodium
S4899	Sulfogaiacol
S4931	Propiverine hydrochloride
S4932	Proxyphylline
S4935	Asunaprevir
S4939	cis-Aconitic acid
S4940	Maltol
S4941	Farnesol
S4949	Nonanoic acid
S4952	Fumaric acid
S4953	Usnic acid
S4956	Benzamidine HCl
S4957	Linalool
S4958	Glycocholic acid
S4964	Lactobionic acid
S4969	Tropine
S4971	Buparvaquone
S4973	Iminostilbene
S4975	Fimasartan
S4976	Sulfalene(SMPZ)
S4977	Efonidipine
S4978	Azathramycin
S4980	Anamorelin
S4983	Sorbic acid
S4988	Tiamulin fumarate
S4991	Valpromide
S4994	Methylcobalamin
S4996	Tavaborole (AN-2690)
S4999	Avermectin B1
S5001	Tofacitinib (CP-690550) Citrate
S5002	Fingolimod (FTY720) HCl
S5003	Tacrolimus (FK506)
S5004	Pimecrolimus
S5005	Cefotiam hydrochloride
S5006	Teprenone
S5007	Delamanid
S5009	Brivudine
S5010	Indometacin Sodium
S5012	Octenidine Dihydrochloride
S5013	Ioversol
S5014	Crisaborole (AN2728)
S5015	Simeprevir
S5016	Isoprinosine
S5017	Oxyclozanide
S5019	Indobufen
S5020	Tilorone dihydrochloride
S5023	Nadolol
S5025	Efinaconazole
S5027	Mebeverine Hydrochloride
S5029	Etofylline
S5030	Dihydralazine sulphate
S5032	Mephenesin
S5033	Terconazole
S5034	Melitracen hydrochloride
S5037	Phenazine methosulfate
S5038	Valethamate Bromide
S5039	Actarit
S5040	Tiamulin
S5041	Difloxacin hydrochloride
S5042	Bevantolol hydrochloride
S5043	Benorylate
S5046	Clonixin
S5049	Thiocolchicoside
S5052	Granisetron
S5053	Imazalil
S5054	Rifamycin sodium salt
S5055	Milbemycin Oxime
S5056	Dinoprost tromethamine
S5058	Revaprazan Hydrochloride
S5059	Pixantrone Maleate
S5060	Metadoxine
S5062	Daclatasvir Digydrochloride
S5063	Trelagliptin succinate
S5065	Ganciclovir sodium
S5066	Pramipexole dihydrochloride
S5067	Losartan
S5069	Dabrafenib Mesylate
S5070	Mupirocin calcium
S5071	Duloxetine
S5073	Donepezil
S5074	Argatroban Monohydrate
S5075	Acotiamide
S5076	Xipamide
S5077	Regorafenib Monohydrate
S5078	Osimertinib mesylate
S5079	Sitagliptin
S5081	Ceforanide
S5082	Vitamin K2
S5083	Lentinan
S5084	Carbazochrome
S5085	Azamethiphos
S5086	p-Anisaldehyde
S5087	Tianeptine
S5091	Geranyl acetate
S5092	Febantel
S5093	Rafoxanide
S5096	SulfadiMethoxine sodium
S5100	Pralidoxime Iodide
S5102	Stachyose
S5103	lutein
S5105	Proanthocyanidins
S5106	Lanolin
S5108	Tylosin
S5109	Ademetionine
S5112	alpha-Arbutin
S5113	Propyl gallate
S5114	Hydroquinine
S5117	Doramectin
S5119	Olivetol
S5121	Phytol
S5126	Aleuritic Acid
S5130	Taurocholic acid sodium salt hydrate
S5132	Casanthranol
S5134	D(-)-Arabinose
S5138	Citral
S5141	Pyrithioxin
S5143	Citropten
S5145	Protoporphyrin IX
S5155	Raffinose
S5157	Thymol
S5159	Doxycycline
S5163	7-Methoxycoumarin
S5164	Chlorotetracycline
S5167	Benzyl cinnamate
S5174	Kojic acid
S5176	Fructose
S5177	Naproxen
S5179	Ropivacaine Mesilate
S5200	Diaveridine
S5203	Sulbutiamine
S5205	Nilotinib hydrochloride
S5206	Benzylpenicillin potassium
S5208	Ciprofloxacin hydrochloride hydrate
S5209	Enoxacin Sesquihydrate
S5210	Sulfamethazine Sodium Salt
S5211	4-Aminosalicylic acid
S5212	Imidazolidinyl Urea
S5213	Piroctone Olamine
S5214	Imidocarb dipropionate
S5215	Abacavir
S5217	Arformoterol Tartrate
S5222	Coluracetam
S5224	Adrafinil
S5225	Boldenone
S5227	Erythromycin thiocyanate
S5228	Minoxidil sulphate
S5229	Isosorbide dinitrate
S5233	Fenretinide
S5234	Nintedanib Ethanesulfonate Salt
S5238	Solifenacin
S5239	Paroxetine mesylate
S5240	lenvatinib Mesylate
S5241	Lapatinib ditosylate monohydrate
S5242	Cediranib Maleate
S5243	Ruxolitinib Phosphate
S5245	Raltegravir potassium
S5246	Entecavir
S5247	Selamectin
S5250	Darunavir
S5253	Cisapride
S5254	Dasatinib hydrochloride
S5255	Nicardipine
S5256	Benproperine phosphate
S5257	Doxapram
S5258	Revefenacin
S5261	Ufenamate
S5266	Stiripentol
S5268	Solithromycin
S5273	Canrenone
S5278	Tedizolid
S5279	Fendiline hydrochloride
S5281	Dapiprazole Hydrochloride
S5282	Lactitol monohydrate
S5284	Adenosine 5'-monophosphate monohydrate
S5286	Ramatroban
S5288	Estropipate
S5289	Ceftezole
S5291	sulfaisodimidine
S5292	Diazolidinyl urea
S5293	Nimustine Hydrochloride
S5295	Lincomycin Hydrochloride Monohydrate
S5297	Vidarabine monohydrate
S5298	Amoxicillin trihydrate
S5299	Tosufloxacin p-Toluenesulfonate Hydrate
S5301	Carglumic Acid
S5302	6-Methoxy-2-naphthoic acid
S5305	Bromisoval
S5309	Propyphenazone (4-Isopropylantipyrine)
S5311	Pyridoxal phosphate
S5320	Octinoxate
S5322	Sodium gualenate
S5324	Oxidopamine (hydrobromide)
S5325	Nitisinone
S5326	Dolasetron
S5327	Meisoindigo
S5328	Gamithromycin
S5331	Ceftezole sodium
S5333	Sulbenicillin Sodium
S5339	4-Allylanisole
S5341	Metroprolol succinate
S5343	Vanillic acid
S5345	Nerolidol
S5350	Cefpodoxime proxetil
S5351	Cefmetazole sodium
S5352	Cefminox Sodium
S5353	Cefpiramide sodium
S5356	Ceftiofur
S5357	Safinamide
S5358	Regadenoson
S5359	Butoconazole
S5360	Diflorasone
S5361	Bendazac
S5363	Pikamilone
S5365	Alogliptin
S5366	Fipronil
S5367	Ethyl Oleate
S5368	Lactitol
S5369	Ethoxyquin
S5371	Ajmaline
S5372	Methyl Aminolevulinate Hydrochloride
S5377	Dibutyl phthalate
S5378	Dimethyl phthalate
S5385	Imidafenacin
S5386	7-Dehydrocholesterol
S5388	Betrixaban
S5389	Betrixaban maleate
S5392	Mepivacaine
S5393	Cyclofenil
S5394	Tizoxanide
S5395	Phenolphthalein
S5397	Chlorhexidine
S5398	Nefazodone hydrochloride
S5399	Chlorprothixene hydrochloride
S5401	Tegaserod Maleate
S5402	Dasabuvir(ABT-333)
S5403	Ombitasvir (ABT-267)
S5404	Paritaprevir (ABT-450)
S5405	Propylparaben
S5406	Sultamicillin Tosylate
S5407	Squalane
S5410	Chloramphenicol sodium succinate
S5411	Sultamicillin
S5413	Ertugliflozin
S5414	Diflucortolone valerate
S5416	Metyrapone
S5418	Parecoxib Sodium
S5419	1,4-Cineole
S5420	Clindamycin alcoholate
S5424	Carbaryl
S5428	Promazine hydrochloride
S5430	Metoprolol
S5435	Quinacrine Dihydrochloride Dihydrate
S5440	Berberine Sulfate
S5447	Triprolidine Hydrochloride
S5450	Sofalcone
S5452	Sanguinarine chloride
S5453	Hyperoside
S5454	Saikosaponin D
S5457	Curculigoside
S5458	Verbascoside
S5459	Aucubin
S5460	Vitexin-2-O-rhaMnoside
S5466	Saikosaponin A
S5473	Pivmecillinam hydrochloride
S5476	Rolapitant
S5477	Gefarnate
S5478	Dantrolene sodium
S5479	Cloperastine hydrochloride
S5480	Clidinium Bromide
S5481	Molindone hydrochloride
S5482	Prilocaine hydrochloride
S5483	Tribenzagan Hydrochloride
S5484	Rimantadine Hydrochloride
S5485	Desipramine Hydrochloride
S5486	Fluorometholone
S5487	Cefoperazone sodium
S5488	Fluorescein
S5490	Disopyramide
S5491	Lomefloxacin
S5492	Econazole
S5493	Atropine sulfate
S5494	Salbutamol
S5497	Iopanoic acid
S5498	Betahistine mesylate
S5500	Amodiaquine hydrochloride
S5501	Hydrocortisone acetate
S5502	Ilaprazole sodium
S5504	Ropivacaine
S5505	2’-deoxyuridine
S5506	Vortioxetine
S5507	Trimebutine maleate
S5508	Dehydroepiandrosterone acetate
S5514	Lanthanum(III) chloride heptahydrate
S5515	Penicillin G Procaine
S5527	Salmeterol
S5528	Acetophenone
S5530	Geraniol
S5531	Doripenem
S5532	Erythromycin estolate
S5534	Cinchocaine
S5535	Moxifloxacin
S5537	Tizanidine
S5538	Tropisetron
S5539	Olprinone
S5540	Landiolol hydrochloride
S5541	Dimetridazole
S5543	1, 10-Phenanthroline monohydrate
S5544	D-Ribose
S5546	Sulfacetamide
S5547	Hydroxylammonium chloride
S5550	Ethyl gallate
S5552	Amenamevir
S5553	Kasugamycin hydrochloride
S5554	Lanatoside C
[truncated: 1,503 more rows]
