# Supplementary material for: Mechanism and therapeutic significance of ARV-110 combined with a PDGFR inhibitor for the induction of apoptosis in castration-resistant prostate cancer cells through the ROS/JNK pathway
Source: Cell Death Dis. 2026 Apr 10;17(1):463. doi: 10.1038/s41419-026-08718-w (PMC13181112; doi:10.1038/s41419-026-08718-w)
Supplement: Supplementary file 3 — Table S4 [file 41419_2026_8718_MOESM3_ESM.xlsx]

## Sheet: Sheet1
Table S4. Effect sizes of all statistical analyses
Figure	Effect size	value
Figure 2B	ω²	0.98
Figure 2C	ω²	0.98
Figure 2D	ω²	0.97
Figure 2E	ω²	0.98
Figure 2L	ω²	0.95
Figure 2N	ε²	0.76
Figure 2O	ε²	0.52
Figure 2P	ε²	0.21
Figure 3B	ω²	0.99
Figure 3C	ω²	0.96
Figure 3F	ε²	0.7
Figure 3G	ε²	0.65
Figure 3I	ε²	0.82
Figure 4N (left)	ω²	0.62
Figure 4N (middle)	ω²	0.62
Figure 4N (right)	ω²	0.66
Figure 4O (left)	ω²	0.77
Figure 4O (middle)	ω²	0.81
Figure 4O (right)	ω²	0.83
Figure 5D	ω²	0.91
Figure 5E	ω²	0.94
Figure 5G	ω²	0.95
Figure 5H	ω²	0.95
Figure 6A (22RV1)	ω²	0.32
Figure 6A (VCaP)	ω²	0
Figure 6B (22RV1)	ω²	0.94
Figure 6B (VCaP)	ω²	0.91
Figure 6C (22RV1)	ω²	0
Figure 6C (VCaP)	ω²	0
Figure 6F (22RV1)	Cohen's d	2.26
Figure 6F (VCaP)	Cohen's d	2.21
Figure 6G	Cohen's d	5.67
Figure 7B	ω²	0.91
Figure 7C	ω²	0.91
Figure 7E	ω²	0.92
Figure 7F	ω²	0.95
Figure 7H	ω²	0.92
Figure 7I	ω²	0.82
Figure 7N	ε²	0.62
Figure 7O	ε²	0.76
Figure 7Q	ε²	0.86
Figure S1A	ω²	0.97
Figure S1B	ω²	0.56
Figure S1C	ω²	0
Figure S1D	ω²	0.98
Figure S1E	ω²	0.95
Figure S1F	ω²	0.13
Figure S1G	ω²	0.99
Figure S1H	ω²	0.95
Figure S1I	ω²	0.33
Figure S1J	ω²	0.99
Figure S1K	ω²	0.97
Figure S1L	ω²	0
Figure S4A	ω²	0.98
Figure S4B	ω²	0.98
Figure S4C	ω²	0.97
Figure S4D	ω²	0.95
Figure S5A	ω²	0.96
Figure S5B	ω²	0.97
Figure S5C	ω²	0.92
Figure S5D	ω²	0.97
Figure S5E	ω²	0.97
Figure S5F	ω²	0.86
Figure S6A	ε²	0.03
Figure S6B	ε²	0.2
Figure S6C	ε²	0.18
Figure S6D	ε²	0.25
Figure S6E	ε²	0.04
Figure S6F	ε²	0.11
Figure S8A (PDGFA)	Cohen's d	7.34
Figure S8A (PDGFB)	Cohen's d	0.54
Figure S8A (PDGFC)	Cohen's d	0.88
Figure S8A (PDGFD)	Cohen's d	0.31
Figure S8B (PDGFA)	Cohen's d	4.56
Figure S8B (PDGFB)	Cohen's d	0.17
Figure S8B (PDGFC)	Cohen's d	0.48
Figure S8B (PDGFD)	Cohen's d	0.23
Figure S8C (PDGFA)	Cohen's d	2.41
Figure S8C (PDGFB)	Cohen's d	0.43
Figure S8C (PDGFC)	Cohen's d	0.16
Figure S8C (PDGFD)	Cohen's d	0.15
Figure S8D (PDGFA)	Cohen's d	2.63
Figure S8D (PDGFB)	Cohen's d	0.81
Figure S8D (PDGFC)	Cohen's d	0.74
Figure S8D (PDGFD)	Cohen's d	0.85
Figure S8H (22RV1)	Cohen's d	4.57
Figure S8H (VCaP)	Cohen's d	3.51
Figure S8I	Cohen's d	3.57
Figure S9A	ω²	0.91
Figure S9B	ω²	0.93
Figure S9C	ω²	0.85
Figure S9D	ω²	0.84
Figure S9E	ω²	0.92
Figure S9F	ω²	0.86
Figure S9G	ω²	0.96
Figure S9H	ω²	0.94
Figure S10C (22RV1)	ω²	0.9
Figure S10C (VCaP)	ω²	0.16
Figure S10D (22RV1)	ω²	0.94
Figure S10D (VCaP)	ω²	0.87
Figure S10E (22RV1)	ω²	0.19
Figure S10E (VCaP)	ω²	0.93
Figure S10F (22RV1)	ω²	0.61
Figure S10F (VCaP)	ω²	0.79
Figure S10G (22RV1)	ω²	0.64
Figure S10G (VCaP)	ω²	0.93
Figure S10H (22RV1)	ω²	0.72
Figure S10H (VCaP)	ω²	0.22
Figure S11A	ω²	0.94
Figure S11B	ω²	0.99
Figure S11C	ω²	0.93
Figure S11D	ω²	0.98
Figure S11E	ω²	0.88
Figure S11F	ω²	0.96
Figure S12A	ω²	0.97
Figure S12B	ω²	0.99
Figure S12C	ω²	0.92
Figure S12D	ω²	0.98
Figure S12E	ω²	0.97
Figure S12F	ω²	0.96
Figure S12G	ω²	0.99
Figure S12H	ω²	0.97
Figure S12I	ω²	0.96
Figure S12J	ω²	0.98
Figure S12K	Cohen's d	15.64
Figure S12L	Cohen's d	10.87
Figure S12M	Cohen's d	6.79
Figure S12N	Cohen's d	7.6
Figure S12O	Cohen's d	29.12
Figure S12P	Cohen's d	30.98
Figure S13A (22RV1)	ω²	0.91
Figure S13A (VCaP)	ω²	0.294
Figure S13B (22RV1)	ω²	0.24
Figure S13B (VCaP)	ω²	0.82
Figure S13C (22RV1)	ω²	0.02
Figure S13C (VCaP)	ω²	0.41
Figure S13D (22RV1)	ω²	0.58
Figure S13D (VCaP)	ω²	0.665
Figure S13E (22RV1)	ω²	NA
Figure S13E (VCaP)	ω²	NA
Figure S13F (22RV1)	ω²	NA
Figure S13F (VCaP)	ω²	NA
Figure S13G (22RV1)	ω²	0.26
Figure S13G (VCaP)	ω²	0.14
Figure S13H (22RV1)	ω²	0.076
Figure S13H (VCaP)	ω²	0.713
Figure S14A (22RV1)	ω²	0.55
Figure S14A (VCaP)	ω²	0.85
Figure S14B (22RV1)	ω²	0.31
Figure S14B (VCaP)	ω²	0.508
Figure S14C (22RV1)	ω²	0.314
Figure S14C (VCaP)	ω²	0.85
Figure S14D (22RV1)	ω²	0
Figure S14D (VCaP)	ω²	0.83
Figure S14E (22RV1)	ω²	0.494
Figure S14E (VCaP)	ω²	0.776
Figure S14F (22RV1)	ω²	0.47
Figure S14F (VCaP)	ω²	0.06
Figure S14G (22RV1)	ω²	0
Figure S14G (VCaP)	ω²	0.64
Figure S14H (22RV1)	ω²	0
Figure S14H (VCaP)	ω²	0.74
Figure S14I (22RV1)	ω²	0.52
Figure S14I (VCaP)	ω²	0.78
Figure S14J (22RV1)	ω²	0.22
Figure S14J (VCaP)	ω²	0.37
Figure S14K (22RV1)	ω²	0.12
Figure S14K (VCaP)	ω²	0.76
Figure S14L (22RV1)	ω²	0.72
Figure S14L (VCaP)	ω²	0.54
Figure S14M (22RV1)	ω²	0.5
Figure S14M (VCaP)	ω²	0.1
Figure S14N (22RV1)	ω²	0.45
Figure S14N (VCaP)	ω²	0.33
Figure S14O (22RV1)	ω²	0.49
Figure S14O (VCaP)	ω²	0.75
Figure S14P (22RV1)	ω²	0
Figure S14P (VCaP)	ω²	0.3
Figure S15A (22RV1)	ω²	0.567
Figure S15A (VCaP)	ω²	0.09
Figure S15B (22RV1)	ω²	0.44
Figure S15B (VCaP)	ω²	0.09
Figure S15C (22RV1)	ω²	NA
Figure S15C (VCaP)	ω²	0.44
Figure S15D (22RV1)	ω²	NA
Figure S15D (VCaP)	ω²	NA
Figure S15E (22RV1)	ω²	0.43
Figure S15E (VCaP)	ω²	0.26
Figure S15F (22RV1)	ω²	0.87
Figure S15F (VCaP)	ω²	0.71
Figure S15G (22RV1)	ω²	0.43
Figure S15G (VCaP)	ω²	0.28
Figure S15H (22RV1)	ω²	NA
Figure S15H (VCaP)	ω²	0.83
Figure S15I (22RV1)	ω²	0.51
Figure S15I (VCaP)	ω²	0.09
Figure S15J (22RV1)	ω²	0.68
Figure S15J (VCaP)	ω²	0.39
Figure S15K (22RV1)	ω²	0.22
Figure S15K (VCaP)	ω²	0.44
Figure S15L (22RV1)	ω²	0.92
Figure S15L (VCaP)	ω²	0.86
Figure S16A	ω²	0.98
Figure S16B	ω²	0.94
Figure S16C	ω²	0.99
Figure S16D	ω²	0.94
Figure S16E	ω²	0.9
Figure S16F	ω²	0.95
Figure S16G	ω²	0.97
Figure S16H	ω²	0.98
Figure S17A	ω²	0.9
Figure S17B	ω²	0.92
Figure S17C	ω²	0.9
Figure S17D	ω²	0.98
Figure S17E	ω²	0.92
Figure S17F	ω²	0.94
Figure S17G	ω²	0.98
Figure S17H	ω²	0.97
Figure S18A	ω²	0.94
Figure S18B	ω²	0.98
Figure S18C	ω²	0.96
Figure S18D	ω²	0.96
Figure S18E	ω²	0.88
Figure S18F	ω²	0.9
Figure S18G	ω²	0.95
Figure S18H	ω²	0.95
Figure S18I	ω²	0.89
Figure S18J	ω²	0.96
Figure S18K	ω²	0.91
Figure S18L	ω²	0.93
Figure S19A	ω²	0.98
Figure S19B	ω²	0.9
Figure S19C	ω²	0.87
Figure S19D	ω²	0.73
Figure S19E	ω²	0.95
Figure S19F	ω²	0.95
Figure S19G	ω²	0.98
Figure S19H	ω²	0.95
